# Supplementary material for: Integrated Copy Number and Expression Analysis Identifies Profiles of Whole-Arm Chromosomal Alterations and Subgroups with Favorable Outcome in Ovarian Clear Cell Carcinomas
Source: PLoS One. 2015 Jun 4;10(6):e0128066. doi: 10.1371/journal.pone.0128066 (PMC4456367; doi:10.1371/journal.pone.0128066)
Supplement: S1 Table — (XLSX) [file pone.0128066.s006.xlsx]

## Sheet: S1 Table
Supplementary Table 1. Patient characteristics of 80 ovarian carcinomas
Sample #	Histology	SNP Array	Microarray	Age	Stage	PFS	Prognosis
1	Clear	✔	✔	64	1c	11	NED
2	Clear	✔	✔	57	1c	57	NED
3	Clear	✔	✔	59	1a	52	NED
4	Clear	✔	✔	50	1c	44	NED
5	Clear	✔	✔	52	1c	42	NED
6	Clear	✔	✔	66	1c	42	NED
7	Clear	✔	✔	67	1a	49	NED
8	Clear	✔	✔	37	1c	48	NED
9	Clear	✔	✔	53	4	46	NED
10	Clear	✔	✔	46	1c	40	NED
11	Clear	✔	✔	57	1c	36	NED
12	Clear	✔	✔	51	1c	36	NED
13	Clear	✔	✔	55	2c	19	AWD
14	Clear	✔	✔	39	1c	1	NED
15	Clear	✔	✔	71	1a	32	NED
16	Clear	✔	✔	54	1a	30	NED
17	Clear	✔	✔	64	1c	30	NED
18	Clear	✔	✔	53	1c	29	NED
19	Clear	✔	✔	45	1c	14	NED
20	Clear	✔	✔	80	4	5	AWD
21	Clear	✔	N/A	50	1a	77	NED
22	Clear	✔	N/A	49	1c	68	NED
23	Clear	✔	N/A	51	4	93	NED
24	Clear	✔	N/A	48	1a	49	NED
25	Clear	✔	N/A	38	1a	33	NED
26	Clear	✔	N/A	67	3b	7	DOD
27	Clear	✔	N/A	31	1a	32	NED
28	Clear	✔	N/A	44	3b	128	NED
29	Clear	✔	N/A	49	1c	59	NED
30	Clear	✔	N/A	53	3b	5	AWD
31	Clear	✔	N/A	57	4	2	DOD
32	Clear	N/A	✔	55	1c	6	DOD
33	Clear	N/A	✔	64	3c	2	DOD
34	Clear	N/A	✔	74	3c	11	AWD
35	Clear	N/A	✔	67	4	14	AWD
36	Clear	N/A	✔	39	1c	3	NED
37	Endometrioid	✔	✔	43	3c	39	NED
38	Endometrioid	✔	✔	39	1c	34	DOD
39	Endometrioid	✔	✔	49	2c	89	NED
40	Endometrioid	✔	✔	61	3c	39	NED
41	Endometrioid	✔	✔	64	4	13	DOD
42	Endometrioid	✔	N/A	81	1c	34	NED
43	Endometrioid	✔	N/A	59	3b	19	AWD
44	Endometrioid	✔	N/A	48	3c	16	AWD
45	Endometrioid	✔	N/A	43	3c	20	DOD
46	Endometrioid	✔	N/A	41	2c	69	AWD
47	Endometrioid	✔	N/A	56	1c	27	NED
48	Endometrioid	✔	N/A	31	1a	38	NED
49	Endometrioid	N/A	✔	61	1c	19	NED
50	Endometrioid	N/A	✔	32	2c	17	NED
51	Endometrioid	N/A	✔	69	2c	16	NED
52	Endometrioid	N/A	✔	45	1c	19	NED
53	Endometrioid	N/A	✔	52	1c	15	NED
54	Endometrioid	N/A	✔	74	1c	14	NED
55	Endometrioid	N/A	✔	33	1c	1	NED
56	Endometrioid	N/A	✔	41	1c	8	NED
57	Endometrioid	N/A	✔	71	1a	5	NED
58	Serous	✔	✔	67	3c	2	DOD
59	Serous	✔	✔	58	4	10	AWD
60	Serous	✔	✔	58	4	52	AWD
61	Serous	✔	✔	44	1c	90	NED
62	Serous	✔	✔	56	4	26	AWD
63	Serous	✔	✔	56	3b	32	NED
64	Serous	✔	✔	69	4	22	NED
65	Serous	✔	N/A	66	2c	69	NED
66	Serous	✔	N/A	70	2c	55	NED
67	Serous	✔	N/A	50	3b	17	AWD
68	Serous	✔	N/A	39	2c	140	NED
69	Serous	✔	N/A	39	1c	30	NED
70	Serous	✔	N/A	59	3b	144	NED
71	Serous	✔	N/A	55	3c	13	AWD
72	Serous	N/A	✔	49	3c	29	NED
73	Serous	N/A	✔	74	3c	6	DOD
74	Serous	N/A	✔	56	3c	4	AWD
75	Serous	N/A	✔	58	1c	13	NED
76	Serous	N/A	✔	68	2c	9	NED
77	Serous	N/A	✔	64	1c	11	NED
78	Serous	N/A	✔	63	3c	14	NED
79	Serous	N/A	✔	38	3c	20	NED
80	Serous	N/A	✔	62	4	10	AWD
